# Supplementary material for: Wikipedia, Google Trends and Diet: Assessment of Temporal Trends in the Internet Users’ Searches in Italy before and during COVID-19 Pandemic
Source: Nutrients. 2021 Oct 20;13(11):3683. doi: 10.3390/nu13113683 (PMC8620684; doi:10.3390/nu13113683)
Supplement: Supplementary file 1 [file nutrients-13-03683-s001.zip]

Archive with 1 entries (1 files):
- nutrients-1411202-supplementary.pdf
